# Supplementary material for: Silicone cryogel skeletons enhance the survival and mechanical integrity of hydrogel-encapsulated cell therapies
Source: Sci Adv. 2024 Apr 5;10(14):eadk5949. doi: 10.1126/sciadv.adk5949 (PMC10997197; doi:10.1126/sciadv.adk5949)
Supplement: Supplementary file 2 — Movie S1 [file sciadv.adk5949_movie_s1.zip]

Archive with 1 entries (1 files):
- adk5949_Movie_S1.avi
